# Supplementary material for: Antibacterial Activity of Copper Nanoparticles against Xanthomonas campestris pv. vesicatoria in Tomato Plants
Source: Int J Mol Sci. 2022 Apr 7;23(8):4080. doi: 10.3390/ijms23084080 (PMC9032352; doi:10.3390/ijms23084080)
Supplement: Supplementary file 1 [file ijms-23-04080-s001.zip]

Archive with 1 entries (1 files):
- ijms-1663346-supplementary.pdf
